# Supplementary material for: Neuroprotection by Skimmianine in Lipopolysaccharide-Activated BV-2 Microglia
Source: Molecules. 2023 Jan 30;28(3):1317. doi: 10.3390/molecules28031317 (PMC9920223; doi:10.3390/molecules28031317)
Supplement: Supplementary file 1 [file molecules-28-01317-s001.zip]

Archive with 1 entries (1 files):
- molecules-2167009-supplementary.pdf
